# Supplementary material for: Loss of Bacteroides thetaiotaomicron bile acid-altering enzymes impacts bacterial fitness and the global metabolic transcriptome
Source: Microbiol Spectr. 2023 Nov 29;12(1):e03576-23. doi: 10.1128/spectrum.03576-23 (PMC10783122; doi:10.1128/spectrum.03576-23)
Supplement: Table S1 — Oligonucleotides used in this study. [file spectrum.03576-23-s0010.xlsx]

## Sheet: Sheet1
Supplemental Table 1. Oligonucleotides used in this study.
Primer Name	Sequence	Purpose
pEx SalI R linear	TACCgtcgacTCGAATGTTATCTTCTTTC	linearize p exchange
pEx XbaI F linear	TAGTTCTAGAGCGGCCGCC	linearize p exchange
(pEx)-750before_Btheta_F	GAAAGAAGATAACATTCGAgtcgacGGTACGATGACGTAGAAGAAGTG	Gibson Assembly bshB knockout
(750A)-750before_Btheta_R	TTTGGAAGTAATTCGATAGTTAGTTATGTGGTAAGAGG	Gibson Assembly bshB knockout
(750B)-750after_Btheta_F	ACTAACTATCGAATTACTTCCAAATTAAATAGTTGATACTCTTATAT	Gibson Assembly bshB knockout
(pEx)-750after_Btheta_R	CGGCCGCTCTAGAACTAGGAAGGCACCCGAAGT	Gibson Assembly bshB knockout
(pEx)-750before_Btheta[BSHA]_F	GAAAGAAGATAACATTCGAgtcgacGGCTTCCATACTCTTTCACCAA	Gibson Assembly bshA knockout
(750A)-750before_Btheta[BSHA]_R	TGCTATCAATAATTTCGATTTTTAGTTATAGGTT	Gibson Assembly bshA knockout
(750B)-750after_Btheta[BSHA]_F	AATCGAAATTATTGATAGCAGCTTGC	Gibson Assembly bshA knockout
(pEx)-750after_Btheta[BSHA]_R	GGCGGCCGCTCTAGAACTCAGTGGCGTTGTTTG	Gibson Assembly bshA knockout
(pEx)-750before_Btheta[HSDH]_F	GAAAGAAGATAACATTCGAgtcgacGGTCCTGCCATCCAACT	Gibson Assembly hsdhA knockout
(750A)-750before_Btheta[HSDH]_R	CGGGGTATATATATGTTGAGAATTTGATGATTAC	Gibson Assembly hsdhA knockout
(750B)-750after_Btheta[HSDH]_F	CTCAACATATATATACCCCGGACAGTA	Gibson Assembly hsdhA knockout
(pEx)-750after_Btheta[HSDH]_R	GGCGGCCGCTCTAGAACTTTTATAACCAATCAATTATTGCTG	Gibson Assembly hsdhA knockout
1259 ko check f	AAGAAACTATCAATATTACGGG	confirm bshA knockout
1259 ko check r	TGCTGTATATTTCTTGTCAGG	confirm bshA knockout
1911 ko check f	CAGTTCAACATACAGCC	confirm hsdhA knockout
1911 ko check r	ATGCTTCAACAAAATAGGC	confirm hsdhA knockout
2086 ko check f	CGATCAATGTACTTTGCG	confirm bshB knockout
2086 ko check r	AATCCGTAAGAATTTCCG	confirm bshB knockout
1259 RT-qPCR F	AGCAACCGGTCGTTCTATGG	qPCR
1911 RT-qPCR F	CACTCACGGAGGCGGAAATA	qPCR
2086 RT-qPCR F	CCGTGTTGCCTGTTTCATCG	qPCR
1259 RT-qPCR R	CATCCCTCTGGGAAACACCC	qPCR
1911 RT-qPCR R	CTCCGTAGAGAGTGCCGTTG	qPCR
2086 RT-qPCR R	TATTGACGCTCCCCGTATGC	qPCR
BT16S F	GTGTAGCGGTGAAATGCTTAGATATC	qPCR
BT16S R	CAGTGTCAGTTGCAGTCCAGTGA	qPCR
3075 RT-qPCR F	GCAGTATTTGGCATCGGGAC	qPCR
3075 RT-qPCR R	GTATTCGGACCTGTACGCGA	qPCR
BT_1911 _Forward	GAAGGAGATATACATATGAAACGCTTTGAAAATAAAGTGGTGGTTATC	Expression and characterization of HSDHa in E. coli
BT_1911_Reverse	GTGATGGTGGTGATGATGGCTCAATTCGACAGTCGGGTTG.	Expression and characterization of HSDHa in E. coli
BT_1259 Forward	GAAGGAGATATACATATGTGCACGCGTGTAGTGTATTCG	Expression and characterization of BSHa in E. coli
BT_1259 Reverse	GTGATGGTGGTGATGATGTCCTTTAACACCCATGAACTTGAAGGG	Expression and characterization of BSHa in E. coli
BT_1259 codon optimized sequence	ATGTGCACGCGTGTAGTGTATTCGGGTAGCAATGGTATGGTAGCCACAGGTCGCTCAATGGACTGGAAGACTGACATGCATAGCAACCTGTGGGTGTTTCCTCGCGGTATGAAGCGTAACGGGGAGACAGGTGAGAACTCTCTGGAGTGGACTTCGCGTTATGGCTCAGTTGTCACATCTGCTTTCGAGATTGCTAGTACCGATGGAATGAATGAGAAAGGTCTTGTGGCAAATCTTTTATGGCTGCCTGAGACGGAATACCCGGTGCGTGACAAAAATAAGCCGGGCCTTGCTATTACCGCCTGGGTCCAATACATGCTTGATAACTTTGCTACTGTCGAGGAAGCAGTCGCCTACATCGATGAGGATACTTTTCAGGTGGTCTCGGACATGATGCCT…	Expression and characterization of BSHa in E. coli
BT_1911 codon optimized sequence	ATGAAACGCTTTGAAAATAAAGTGGTGGTTATCACTGGGGCGGCTGGCGGAATCGGCGAGGCAACGACTCGTCGTATCGTTTCGGAAGGAGGTAAAGTTGTAATTGCCGATTTGTCCCAAGAACGTGCTGACAAATTGGCAGCAGAGCTTACACAGGCGGGGGCGGATGTCCGCCCCATTTATTTCTCTGCAACCGAACTGCAGAGCTGTAAGGAGCTTGTGGATTTCGCCATGAAAGAATATGGACAGATCGACGTACTGATCAATAACGTAGGAGGGACGGATCCGAAGCGCGACCTGAACATCGAGAAACTTGACATCGACTATTTTGACGAGGTTTTCCATCTTAATCTGTGTTGCACGATGTATCTGTCTCAGCAGGTTATCCCTATCATGACA…	Expression and characterization of HSDHa in E. coli
